# Supplementary material for: Ecological correlates of population genetics in Linum suffruticosum, an heterostylous polyploid and taxonomic complex endemic to the Western Mediterranean Basin
Source: AoB Plants. 2024 May 21;16(4):plae027. doi: 10.1093/aobpla/plae027 (PMC11244263; doi:10.1093/aobpla/plae027)
Supplement: plae027_suppl_Supplementary_Tables_S1-S10_Figures_S1-S2_Data_S1 [file plae027_suppl_supplementary_tables_s1-s10_figures_s1-s2_data_s1.zip]

Archive with 2 entries (2 files):
- 20240328_SSRLsuffruticosum_suppmat.docx
- Vanrell_etal_SSRsuffruticosum_suppmat_dataS1.xlsx
