# Supplementary material for: Ecological correlates of population genetics in Linum suffruticosum, an heterostylous polyploid and taxonomic complex endemic to the Western Mediterranean Basin
Source: AoB Plants. 2024 May 21;16(4):plae027. doi: 10.1093/aobpla/plae027 (PMC11244263; doi:10.1093/aobpla/plae027)
Supplement: plae027_suppl_Supplementary_Tables_S1-S10_Figures_S1-S2_Data_S1 [file plae027_suppl_supplementary_tables_s1-s10_figures_s1-s2_data_s1.zip › Vanrell_etal_SSRsuffruticosum_suppmat_dataS1.xlsx]

## Sheet: (A) Genotypes
Linum suffruticosum genotypes. Genodive format.
382	32	6	8	2
AA100
AA105
AA107
AA111
AA112
FLAX13
FLAX2
FLAX24
FLAX29
FLAX30
FLAX33
FLAX36
FLAX37
FLAX39
FLAX45
FLAX46
FLAX5
FLAX53
FLAX56
FLAX59
FLAX61
FLAX62
FLAX69
FLAX71
FLAX73
FLAX75
FLAX77
FLAX78
FLAX80
FLAX79
FLAX81
FLAX9
Population	Individual	X114	X337	X373	X395	X421	X943
1	tetraAA100.1	334042	7677	878889	85878893	67686970	68696970
1	tetraAA100.10	42	7778	87	858893	697072	6970
1	tetraAA100.11	334042	75777879	8889	8688	676970	70
1	tetraAA100.12	42	7576	878889	878891	6769	69
1	tetraAA100.2	4042	757778	87	88	70	69
1	tetraAA100.3	334042	757677	8788	868893	676869	6869
1	tetraAA100.4	4042	777879	87	88	6970	6970
1	tetraAA100.5	334042	757677	8788	8688	6769	69
1	tetraAA100.6	3342	7577	87	88	676970	6970
1	tetraAA100.7	3342	757784	87	88	6769	69
1	tetraAA100.8	334042	75767778	87	88	676970	70
1	tetraAA100.9	334042	7577	878995	8788	6770	69
2	tetraAA105.1	3842	7478	0	87	67	69
2	tetraAA105.10	404142	7578	0	87	6768	69
2	tetraAA105.2	384142	74	0	87	676970	6970
2	tetraAA105.3	3841	7174	0	87	6768	68
2	tetraAA105.4	384142	747893	0	87	6771	6970
2	tetraAA105.5	4042	7893	93	87	677071	6970
2	tetraAA105.6	4142	74	93	87	67686971	6970
2	tetraAA105.7	333842	747882	90	87	6768	69
2	tetraAA105.8	3842	747882	90	87	6768	6970
2	tetraAA105.9	384041	93	0	87	676870	69
3	diploidAA107.1	4142	78	8895	8793	6769	69
3	diploidAA107.10	4142	76	8894	87	6769	6971
3	diploidAA107.11	4142	0	0	87	68	6869
3	diploidAA107.12	41	0	0	87	67	69
3	diploidAA107.2	42	7576	8895	8793	6769	69
3	diploidAA107.3	4142	7578	9194	87	6769	69
3	diploidAA107.4	42	79	95	87	6769	6970
3	diploidAA107.5	42	78	0	87	6769	69
3	diploidAA107.6	41	75	0	87	67	69
3	diploidAA107.7	41	78	8894	87	6769	69
3	diploidAA107.8	41	78	0	87	67	69
3	diploidAA107.9	41	78	88	87	6769	69
4	hexaAA111.1	334142	69727786	8687	8793	676970	696970
4	hexaAA111.10	4142	6972747780	86	8793	6768	6869
4	hexaAA111.11	4142	6977	86	868793	676870	68
4	hexaAA111.12	4142	697377	87	868793	676869	686969
4	hexaAA111.2	4142	6976778691	8790	8793	676870	686970
4	hexaAA111.3	4142	697280	869093	86879394	676869	6869
4	hexaAA111.4	4142	69778385	0	8793	676869	686969
4	hexaAA111.5	4142	69718589	0	8792	676869	686969
4	hexaAA111.6	4142	69768086	86	8793	686970	686969
4	hexaAA111.7	4142	7074758691	87	86879394	676970	6969
4	hexaAA111.8	4142	697791	8687	8793	6870	68
4	hexaAA111.9	42	69	86	8793	67686970	686970
5	diploidAA112.1	4142	7377	0	8893	67	6971
5	diploidAA112.10	4142	6976	88	8893	67	69
5	diploidAA112.11	4142	6676	0	8893	68	6869
5	diploidAA112.12	4142	0	0	8893	67	6971
5	diploidAA112.2	4142	6669	0	8893	67	6971
5	diploidAA112.3	4142	7189	0	8893	67	69
5	diploidAA112.4	4142	7689	0	8893	6769	6969
5	diploidAA112.5	4142	7581	0	8893	68	68
5	diploidAA112.6	4142	75	0	8893	6768	69
5	diploidAA112.7	4142	0	0	8893	67	69
5	diploidAA112.8	4142	72	0	8893	6769	69
5	diploidAA112.9	4142	81	0	8893	69	69
6	tetraFLAX13.1	4142	0	8993	89	68	68
6	tetraFLAX13.10	4142	74	88899193	8789	6768	68
6	tetraFLAX13.11	4142	78	87899194	8789	687071	68
6	tetraFLAX13.12	4142	78	888992	8789	68	68
6	tetraFLAX13.2	4041	0	8893	8789	67687173	6871
6	tetraFLAX13.3	4142	78	8889	8789	6871	6869
6	tetraFLAX13.4	4142	0	899293	89	6771	7071
6	tetraFLAX13.5	4142	0	888993	8789	6768	68
6	tetraFLAX13.6	4142	74	888993	8789	68	68
6	tetraFLAX13.7	4142	78	87888993	8789	6871	6971
6	tetraFLAX13.8	41	0	888993	89	6871	68
6	tetraFLAX13.9	41	77	87888993	8789	68	68
7	tetraFLAX2.1	4041	77	8993	89	67707273	70
7	tetraFLAX2.10	4041	7677	93	89	677173	71
7	tetraFLAX2.11	4041	7576	878993	87	67707173	70
7	tetraFLAX2.12	4041	77	8993	89	6971	69
7	tetraFLAX2.2	404142	77	878993	89	7071	70
7	tetraFLAX2.3	4041	78	878993	89	707174	70
7	tetraFLAX2.4	4041	75	8993	87	67707273	70
7	tetraFLAX2.5	4041	77	8993	89	71	7171
7	tetraFLAX2.6	4041	76	88899293	89	7071	6970
7	tetraFLAX2.7	4142	78	868993	89	71	71
7	tetraFLAX2.8	4041	7677	8993	89	707173	697071
7	tetraFLAX2.9	4041	78	89	89	677071	69
8	tetraFLAX24.1	41	0	93	89	68	69
8	tetraFLAX24.10	41	78	899394	89	68	69
8	tetraFLAX24.11	41	0	93	89	6869	69
8	tetraFLAX24.12	41	0	899395	8589	6869	69
8	tetraFLAX24.2	41	0	8993	89	6869	69
8	tetraFLAX24.3	41	0	899495	89	6869	69
8	tetraFLAX24.4	41	0	8993	89	69	69
8	tetraFLAX24.5	41	0	9395	89	68	69
8	tetraFLAX24.6	41	0	8993	89	68	69
8	tetraFLAX24.7	41	77	9395	89	6869	69
8	tetraFLAX24.8	41	7890	8993	8589	68	69
8	tetraFLAX24.9	41	0	9395	89	68	69
9	tetraFLAX29.1	41	7275	8990	89	707173	6970
9	tetraFLAX29.10	41	75	89909293	89	707375	70
9	tetraFLAX29.11	4142	75	899093	8789	677072	70
9	tetraFLAX29.12	4142	0	899293	89	67697174	6970
9	tetraFLAX29.2	41	0	89909293	89	697275	69
9	tetraFLAX29.3	41	75	89919293	89	677173	6971
9	tetraFLAX29.4	41	757785	89	89	707375	6970
9	tetraFLAX29.5	4142	0	899193	8789	70	6971
9	tetraFLAX29.6	41	7286	8993	89	67687072	69
9	tetraFLAX29.7	41	0	899293	89	6771	69
9	tetraFLAX29.8	4142	0	8991	89	687071	69
9	tetraFLAX29.9	41	7284	87899193	89	697073	69
10	tetraFLAX30.1	4142	77	899293	89	687073	6970
10	tetraFLAX30.10	41	84	89909293	89	68707273	6970
10	tetraFLAX30.11	4142	84	899293	89	68707172	68
10	tetraFLAX30.12	4142	0	89909293	8589	67687173	6869
10	tetraFLAX30.2	4041	76	89929395	89	67697073	69
10	tetraFLAX30.3	4142	0	87899193	89	676870	6871
10	tetraFLAX30.4	41	7679	89919293	89	70717374	69
10	tetraFLAX30.5	4142	76	899293	89	697273	69
10	tetraFLAX30.6	41	77	899293	89	67717273	69
10	tetraFLAX30.7	4142	79	8993	89	69717273	69
10	tetraFLAX30.8	42	0	8991	89	67687173	6869
10	tetraFLAX30.9	41	80	89909293	89	686971	69
11	hexaFLAX33.1	383941	73747680	909394	90	6768	69
11	hexaFLAX33.10	35373942	788592	8991	90	677172	69
11	hexaFLAX33.11	37404142	737987	8990919394	8790	7172	71
11	hexaFLAX33.12	3741	757880	899193	90	677071	7071
11	hexaFLAX33.2	37394142	7577	0	89	697172	697171
11	hexaFLAX33.3	3741	808587	899093	90	676872	6970
11	hexaFLAX33.4	3741	808587	89	90	6772	69
11	hexaFLAX33.5	374142	7677	8990	90	67687071	69707171
11	hexaFLAX33.6	3741	808587	899093	90	676872	6970
11	hexaFLAX33.7	37384041	7577818692	88899093	90	677172	71
11	hexaFLAX33.8	3941	7679	89919495	90	6768707274	6970
11	hexaFLAX33.9	3537394142	7577	8993	89	6871	68
12	tetraFLAX36.1	3741	78	899294	8790	0	69
12	tetraFLAX36.10	3741	78	8994	8790	0	69
12	tetraFLAX36.11	3741	78	8995	8790	6869	6969
12	tetraFLAX36.12	3741	78	899295	8790	6869	69
12	tetraFLAX36.2	3741	7879	89929395	8790	6869	69
12	tetraFLAX36.3	3741	7879	8995	8790	68	69
12	tetraFLAX36.4	3741	78	89929395	8790	6869	69
12	tetraFLAX36.5	37	78	8995	8790	68	69
12	tetraFLAX36.6	37	787980	899295	8790	6869	6869
12	tetraFLAX36.7	3741	78	8995	8790	68	69
12	tetraFLAX36.8	3741	78	89929395	8790	69	69
12	tetraFLAX36.9	3741	7879	8995	8790	68	6869
13	tetraFLAX37.1	41	8388	89919293	90	69	6971
13	tetraFLAX37.10	4041	78	89919293	90	68	69
13	tetraFLAX37.11	4142	7687	89909193	90	6871	69
13	tetraFLAX37.12	4142	0	89909394	90	6870	6869
13	tetraFLAX37.2	4142	89	86909293	90	687274	69
13	tetraFLAX37.3	4042	7981	899193	90	687273	6971
13	tetraFLAX37.4	4142	87	8993	90	7274	69
13	tetraFLAX37.5	41	7494	899293	90	69	69
13	tetraFLAX37.6	41	7887	8992	90	687174	69
13	tetraFLAX37.7	41	7478	868992	90	0	69
13	tetraFLAX37.8	4041	83	899293	90	6872	69
13	tetraFLAX37.9	4142	74	899293	90	686972	69
14	tetraFLAX39.1	42	84	9293	87	687071	6970
14	tetraFLAX39.10	4142	88	8993	87	676871	6869
14	tetraFLAX39.11	4142	8897	8993	87	6768	69
14	tetraFLAX39.12	42	8997	8993	87	7071	6971
14	tetraFLAX39.2	42	71757983	89	87	677071	6970
14	tetraFLAX39.3	4142	84	89	87	6771	69
14	tetraFLAX39.4	4142	7886	89	87	687071	69
14	tetraFLAX39.5	42	86	0	87	6768	6970
14	tetraFLAX39.6	42	7994	8693	87	6871	6869
14	tetraFLAX39.7	4142	7884	8993	87	6768	6970
14	tetraFLAX39.8	42	81	8693	87	687071	6970
14	tetraFLAX39.9	42	86	8993	87	676971	69
15	triploidFLAX45.1	4042	8688	9093	87	6871	686971
15	diploidFLAX45.10	4142	8896	9394	87	6871	6869
15	diploidFLAX45.11	42	88	8894	87	6871	6869
15	triploidFLAX45.12	42	87	929394	8790	687173	6869
15	diploidFLAX45.2	42	86	8892	87	6873	69
15	diploidFLAX45.3	42	8397	8993	87	6871	6869
15	diploidFLAX45.4	0	8187	93	8790	6871	6869
15	triploidFLAX45.5	42	86	93	8790	687071	69
15	triploidFLAX45.6	42	86	9394	8790	676871	686970
15	triploidFLAX45.7	42	8693	88	87	687273	6970
15	triploidFLAX45.8	42	9394	909394	8790	676971	6969
15	triploidFLAX45.9	42	8695	888993	87	676871	6869
16	diploidFLAX46.1	41	82	8890	87	67	6971
16	diploidFLAX46.10	42	80	8889	87	67	7071
16	diploidFLAX46.11	4142	81	8891	87	67	6970
16	diploidFLAX46.12	4142	7887	8889	87	6770	69
16	diploidFLAX46.2	4142	79	8889	87	6770	6970
16	diploidFLAX46.3	4142	0	8889	87	6770	6970
16	diploidFLAX46.4	4142	79	8991	87	6667	6971
16	diploidFLAX46.5	4142	7587	8889	87	6770	69
16	diploidFLAX46.6	42	7579	8889	87	6770	7070
16	diploidFLAX46.7	4142	7579	8891	87	6770	6970
16	diploidFLAX46.8	4142	7981	8889	87	6770	6970
16	diploidFLAX46.9	41	7779	8991	87	6770	6970
17	tetraFLAX5.1	41	81	8689	89	69	6869
17	tetraFLAX5.10	41	77	8993	89	676971	6869
17	tetraFLAX5.11	41	80	86899093	89	6769	69
17	tetraFLAX5.12	41	77	86888993	8789	676971	7071
17	tetraFLAX5.2	41	0	899395	89	676971	6869
17	tetraFLAX5.3	41	77	86899093	89	67	69
17	tetraFLAX5.4	41	83	8689	0	69	69
17	tetraFLAX5.5	3741	80	8993	89	6869	69
17	tetraFLAX5.6	41	7780	878993	89	6869	6869
17	tetraFLAX5.7	41	0	8993	89	6769	69
17	tetraFLAX5.8	41	80	8993	89	676869	6869
17	tetraFLAX5.9	41	0	868993	89	6771	7071
18	tetraFLAX53.1	4142	83	8894	87	6876	69
18	tetraFLAX53.10	41	6976	8894	87	70	70
18	tetraFLAX53.11	42	78	86889294	87	7076	70
18	tetraFLAX53.12	42	77	889294	87	6870	6970
18	tetraFLAX53.2	42	75	889294	8687	6870	697071
18	tetraFLAX53.3	4142	75	8892	87	70	6970
18	tetraFLAX53.4	4142	74	889294	87	7073	6970
18	tetraFLAX53.5	4142	74	8895	87	7073	6970
18	tetraFLAX53.6	4142	83	9294	87	73	69
18	tetraFLAX53.7	4142	7782	889294	87	687076	686970
18	tetraFLAX53.8	4142	80	9294	87	70	70
18	tetraFLAX53.9	4142	80	9294	87	70	70
19	tetradiploidFLAX56.1	4142	75	92	8687	6869	69
19	tetradiploidFLAX56.10	41	73	92	87	6871	6870
19	tetradiploidFLAX56.11	4142	85	9294	87	6871	6870
19	tetradiploidFLAX56.12	4142	7986	9294	87	6973	69
19	tetradiploidFLAX56.2	3742	73	9294	87	6975	6971
19	tetradiploidFLAX56.3	41	77	8892	87	6871	6970
19	tetradiploidFLAX56.4	4142	85	89	87	6871	6869
19	tetradiploidFLAX56.5	41	7385	94	87	68	68
19	tetradiploidFLAX56.6	41	7985	9294	87	69	6969
19	tetradiploidFLAX56.7	41	8487	8892	87	6976	69
19	tetradiploidFLAX56.8	42	7784	9294	8587	69	69
19	tetradiploidFLAX56.9	4142	7984	92	87	6870	70
20	tetraFLAX59.1	42	84	92	87	68	6869
20	tetraFLAX59.10	41	75	9294	8687	697073	69
20	tetraFLAX59.11	4041	7679	92	87	686970	6869
20	tetraFLAX59.12	41	7580	9294	86	67697073	6971
20	tetraFLAX59.2	4142	83	92	87	687071	6871
20	tetraFLAX59.3	4042	77	92	87	6874	69
20	tetraFLAX59.4	41	76	92	87	67687073	6970
20	tetraFLAX59.5	41	7784	92	87	6773	7071
20	tetraFLAX59.6	41	7677	92	87	707173	69
20	tetraFLAX59.7	3741	77	92	87	6973	69
20	tetraFLAX59.8	4142	79	92	87	7074	6970
20	tetraFLAX59.9	42	8586	92	87	707173	6970
21	diploidFLAX61.1	41	79	92	87	7175	70
21	diploidFLAX61.10	4142	75	92	87	75	6970
21	diploidFLAX61.11	42	75	0	87	7175	70
21	diploidFLAX61.12	41	75	92	87	7175	6970
21	diploidFLAX61.2	41	7579	92	87	68	69
21	diploidFLAX61.3	4142	75	92	87	68	6869
21	diploidFLAX61.4	4142	75	92	87	73	6970
21	diploidFLAX61.5	41	79	0	87	6771	70
21	diploidFLAX61.6	41	75	92	87	7175	6970
21	diploidFLAX61.7	42	75	0	87	7175	70
21	diploidFLAX61.8	42	75	0	87	7175	6970
21	diploidFLAX61.9	41	79	0	87	7175	70
22	tetraFLAX62.1	41	85	879092	87	72	6970
22	tetraFLAX62.10	4041	81	88899394	87	72	70
22	tetraFLAX62.11	41	84	8794	87	71	697071
22	tetraFLAX62.12	41	80	879295	87	72	686970
22	tetraFLAX62.2	0	84	89909294	87	7172	71
22	tetraFLAX62.3	4142	83	87909294	87	6769	6970
22	tetraFLAX62.4	41	84	89929394	87	6872	696970
22	tetraFLAX62.5	41	85	89919395	87	6872	7071
22	tetraFLAX62.6	41	8095	89919495	87	6872	6869
22	tetraFLAX62.7	41	84	89919293	87	6869	70
22	tetraFLAX62.8	4142	8184	87929495	87	7173	69697071
22	tetraFLAX62.9	41	85	94	87	72	6970
23	tetraFLAX69.1	4041	75	899293	89	7072	7071
23	tetraFLAX69.10	4041	78	899294	89	72	6971
23	tetraFLAX69.11	4041	72	89919294	89	72	6971
23	tetraFLAX69.12	404142	72	8993	89	68697172	69
23	tetraFLAX69.2	404142	0	8993	89	697172	69
23	tetraFLAX69.3	4041	0	899293	89	686972	71
23	tetraFLAX69.4	4041	0	899293	89	69	6971
23	tetraFLAX69.5	4041	0	899293	89	68697073	697071
23	tetraFLAX69.6	41	78	899293	89	67717273	6970
23	tetraFLAX69.7	4041	0	89909193	89	67717273	697071
23	tetraFLAX69.8	4041	0	89919293	89	7172	6971
23	tetraFLAX69.9	404142	0	8993	89	717273	6971
24	tetraFLAX71.1	374142	75788090	899395	8590	687174	6871
24	tetraFLAX71.10	3741	767780	8993	90	677172	6969
24	tetraFLAX71.11	374041	78799093	88899194	90	70717374	6970
24	tetraFLAX71.12	37404142	7889	89	90	7175	71
24	tetraFLAX71.2	374041	7987	899094	8790	687172	6871
24	tetraFLAX71.3	334142	757880	8993	8790	7172	6971
24	tetraFLAX71.4	374041	8086	8993	90	67687071	6970
24	tetraFLAX71.5	3741	8187	8993	90	67687172	6869
24	tetraFLAX71.6	374142	7490	8992	90	677172	696971
24	tetraFLAX71.7	404142	7880	8993	8790	677173	686971
24	tetraFLAX71.8	404142	767781	888994	90	67707173	6971
24	tetraFLAX71.9	4142	777889	8993	90	707175	7071
25	diploidFLAX73.1	3740	7576	8994	8790	68	68
25	diploidFLAX73.10	3740	79	9193	8690	68	68
25	diploidFLAX73.11	3942	75	8890	8690	68	68
25	diploidFLAX73.12	3742	86	8893	8690	6869	68
25	diploidFLAX73.2	37	74	8893	8690	68	68
25	diploidFLAX73.3	37	74	8893	8690	68	68
25	diploidFLAX73.4	37	7780	9394	8690	68	68
25	diploidFLAX73.5	3742	7986	9194	8690	68	68
25	diploidFLAX73.6	3740	7479	9091	8690	68	68
25	diploidFLAX73.7	37	7779	8894	8690	68	68
25	diploidFLAX73.8	37	7477	8991	8690	6869	68
25	diploidFLAX73.9	3740	80	8891	8690	6869	68
26	octoploidFLAX75.1	404142	747994	89909394	90	6768707173	6870
26	octoploidFLAX75.10	394041	788091	89909394	90	67687071	6970
26	octoploidFLAX75.11	3739404142	757678	878990929394	90	68697172	69696971
26	octoploidFLAX75.12	38394041	757780	899193	8790	68697071	70
26	octoploidFLAX75.2	34404142	747778	8990919293	90	6768707174	686970
26	octoploidFLAX75.3	37404142	757990	899093	8790	687071	7071
26	octoploidFLAX75.4	394041	748486	8990919293	90	687071	6970
26	octoploidFLAX75.5	37404142	757990	899093	8690	687071	7071
26	octoploidFLAX75.6	34404142	747778	89909293	90	676870717274	686970
26	octoploidFLAX75.7	3941	757678	89919293	8690	6770717273	6971
26	octoploidFLAX75.8	37404142	7578	899193	90	6768707172	7071
26	octoploidFLAX75.9	3739404142	7479	899092939495	90	67707173	6970
27	diploidFLAX77.1	4142	72	93	87	6870	68
27	diploidFLAX77.10	4142	6972	93	87	68	68
27	diploidFLAX77.11	4142	90	9394	87	6870	68
27	diploidFLAX77.12	42	75	8993	87	6869	6969
27	diploidFLAX77.2	42	75	92	87	6870	6870
27	diploidFLAX77.3	3942	7275	92	87	6871	6869
27	diploidFLAX77.4	42	75	8993	87	6869	6969
27	diploidFLAX77.5	3941	7591	9395	87	6871	6869
27	diploidFLAX77.6	3642	7584	9294	87	6871	6871
27	diploidFLAX77.7	4142	6975	93	87	6871	68
27	diploidFLAX77.8	42	7594	9293	87	6768	6869
27	diploidFLAX77.9	4142	7594	9394	87	71	6971
28	hexaFLAX78.1	374041	7477788687	88899193	8790	6871	686971
28	hexaFLAX78.10	37394142	75767994	888992939495	90	6768707173	6970
28	hexaFLAX78.11	37394041	757689	88899394	90	67687071	686970
28	hexaFLAX78.12	3739404142	7375	8889939495	8790	676871	71
28	hexaFLAX78.2	37394142	757894	88899093	8790	677071	697071
28	hexaFLAX78.3	3739404142	7678	89919394	90	687071	6970
28	hexaFLAX78.4	37394142	747787	8990919394	90	6870717374	6970
28	hexaFLAX78.5	373941	758491	8990919395	90	6768717374	6869
28	hexaFLAX78.6	373941	778191	899394	90	6768707172	696970
28	hexaFLAX78.7	374142	778086	89909193	90	6870717374	68697071
28	hexaFLAX78.8	3739404142	70808790	899091939495	8790	6768707174	68697071
28	hexaFLAX78.9	37383941	758791	899395	8790	6768707173	686970
29	hexaFLAX79.1	364142	7894	89909495	90	6669	69
29	hexaFLAX79.10	404142	73777880	899394	90	6768	69
29	hexaFLAX79.11	404142	73777988	899394	90	6669	6969
29	hexaFLAX79.12	37404142	76777881	899094	8790	666769	69
29	hexaFLAX79.2	364041	73757883	8889909193	90	69	69
29	hexaFLAX79.3	3637404142	74777981	89909295	90	676971	69
29	hexaFLAX79.4	3637404142	69727779	899395	90	666771	69
29	hexaFLAX79.5	374041	7378	89	90	6769	69
29	hexaFLAX79.6	364041	737578	8993	90	69	69
29	hexaFLAX79.7	404142	69788689	89	8790	6971	6969
29	hexaFLAX79.8	364041	73768388	8993	90	666769	69
29	hexaFLAX79.9	38404142	69738183	8993	90	6769	69
30	hexaFLAX80.1	3739404142	738081	899093	90	66676970	696970
30	hexaFLAX80.10	374041	737678	89	90	6669	6969
30	hexaFLAX80.11	37394142	747996	899094	90	666769	696971
30	hexaFLAX80.12	39404142	7376	88919293	90	6970	6970
30	hexaFLAX80.2	363739404142	73768290	8993	90	6970	6969
30	hexaFLAX80.3	374041	747579	899093	8790	6970	69
30	hexaFLAX80.4	3637404142	768292	8993	90	6770	696970
30	hexaFLAX80.5	37404142	737894	8993	90	6770	6971
30	hexaFLAX80.6	364041	747690	8991	90	7071	6970
30	hexaFLAX80.7	394041	73748491	89	90	666970	6969
30	hexaFLAX80.8	39404142	7376	89	90	6770	69
30	hexaFLAX80.9	4041	738796	8993	90	6970	6969
31	hexaFLAX81.1	374142	777992	899194	8590	6769	69
31	hexaFLAX81.10	41	77788190	8991	90	69	69
31	hexaFLAX81.11	4041	777981	89	90	69	69
31	hexaFLAX81.12	41	74777890	89929495	90	676970	69
31	hexaFLAX81.2	3941	778083	9093	90	6769	69
31	hexaFLAX81.3	3841	777980	8990	90	69	69
31	hexaFLAX81.4	373941	778081	89909394	90	69	69
31	hexaFLAX81.5	41	777882	899094	90	6769	69
31	hexaFLAX81.6	41	74777981	89919394	90	6970	6969
31	hexaFLAX81.7	3741	7475778083	89909394	90	6769	6969
31	hexaFLAX81.8	3741	74777992	899193	90	6970	69
31	hexaFLAX81.9	373941	7781	89909293	90	6770	6970
32	hexaFLAX9.1	3741	0	8688899394	8789	67697071	6970
32	hexaFLAX9.10	3741	0	8994	8789	677176	69
32	hexaFLAX9.11	374142	0	899394	8789	7071	69
32	hexaFLAX9.12	374142	76	868889929394	8789	67697071	6970
32	hexaFLAX9.2	4142	0	86899295	8789	67697071	70
32	hexaFLAX9.3	3741	76	86899495	8789	67697071	6970
32	hexaFLAX9.4	3741	0	8994	8789	697071	70
32	hexaFLAX9.5	3741	0	868994	8789	697071	6970
32	hexaFLAX9.6	4142	0	8994	8789	67707176	6971
32	hexaFLAX9.7	374142	0	888994	8789	67697071	69
32	hexaFLAX9.8	3741	80	8994	8789	677071	6971
32	hexaFLAX9.9	374142	80	86888994	8789	697071	70

## Sheet: (B) Population_data
POP	LAT	LONG	PLOIDY	TAXA	MASL	POPSIZE	PROP_Lmorph	Na	Ne	Ho	Hs	Gis	R2	Cluster_K2	Cluster1_K7	Cluster1_K2	aw_15cm	aw_30cm	bio1	bio10	bio11	bio12	bio13	bio14	bio15	bio16	bio17	bio18	bio19	bio2	bio3	bio4	bio5	bio6	bio7	bio8	bio9	cfrag_15cm	cfrag_30cm	clay_30cm	clay15cm	depth_rock	dist_coast	ph_15cm	ph_30cm	sand_15cm	sand_30cm	slope	text_15cm
AA100	34.7849	-2.38274	4	suffruticosum_Morocco	723	3000	0.513514	5	2.98775	0.579861	0.669086	0.133354	NA	2	2	2	11	10	15	22	9	338	46	2	54	125	16	26	121	12	44	534	28	2	27	12	22	19	4	27	31	0	43926.4	78	79	42	40	2.23868	4
AA105	32.6161	-4.79861	4	suffruticosum_Morocco	1721	30	0.55757	3.66667	2.55008	0.380556	0.647128	0.411932	NA	1	1_2	1_1	12	12	13	22	4	206	27	5	35	72	30	30	47	12	38	728	28	-4	32	12	22	20	7	25	26	2564	292982	79	80	47	46	3.84885	7
AA107	33.9075	-4.03139	2	suffruticosum_Morocco	899	3000	0.5	3.16667	2.11713	0.388492	0.5146	0.24506	NA	1	1_2	1_1	12	10	15	23	7	384	50	5	49	136	27	27	130	11	39	646	29	0	29	11	23	20	4	28	33	584	170833	78	78	36	33	1.71078	4
AA111	34.8756	-3.14889	6	suffruticosum_Morocco	471	80	0.628571	6	3.41917	0.640046	0.690033	0.072441	NA	2	2	2	11	9	17	24	11	286	50	2	61	115	14	21	104	11	43	523	30	4	26	13	23	18	4	27	30	284	44407.9	81	81	42	41	5.87115	7
AA112	34.9008	-3.54694	2	suffruticosum_Morocco	530	30	0.692308	3.66667	2.95518	0.561111	0.509609	-0.101062	NA	2	2	2	10	9	16	23	10	353	55	3	63	145	16	22	144	11	43	523	29	4	25	13	23	21	4	27	32	41	39906	78	80	43	39	5.26359	4
FLAX13	36.8464	-4.80506	4	suffruticosum	515	1000	0.431818	4.16667	2.41263	0.439153	0.601722	0.270172	0.769822	1	1_2	1_1	11	9	16	24	10	644	109	2	69	304	20	26	283	11	41	593	29	3	27	10	24	23	24	31	23	212	44062.7	65	66	45	41	7.25057	7
FLAX2	36.5163	-6.13831	4	suffruticosum	33	50	0.5	4.33333	2.70874	0.408565	0.640449	0.362065	0.719411	1	1_1	1_1	12	11	18	24	12	577	101	1	71	279	18	20	254	8	38	466	28	8	20	13	23	13	12	29	25	2073	3133.16	74	75	44	42	1.31666	7
FLAX24	37.1269	-3.4512	4	suffruticosum	1700	100	0.574074	2.16667	1.70917	0.240741	0.397569	0.394468	0.804285	1	1_1	1_1	14	12	10	18	3	640	85	7	52	245	41	44	239	11	37	658	24	-5	29	4	18	21	21	21	19	304	54227.7	65	67	46	45	6.333	7
FLAX29	38.8872	-3.0527	4	suffruticosum	850	100	0.545455	5	2.92641	0.409392	0.546288	0.250594	0.630541	1	1_1	1_1	11	11	14	24	6	439	59	7	44	159	40	45	145	13	39	737	31	-2	33	10	24	15	15	37	31	0	263610	76	79	34	31	1.28278	4
FLAX30	38.9705	-2.89594	4	suffruticosum	830	100	0.666667	4.83333	3.37106	0.432099	0.600853	0.280858	0.747276	1	1_1	1_1	12	10	14	24	6	434	59	7	44	157	40	45	144	13	38	744	31	-3	34	9	24	20	20	30	26	401	262615	74	74	39	37	2.39723	7
FLAX33	40.8003	-3.61283	6	suffruticosum	805	300	0.472727	7.16667	4.53262	0.584105	0.736189	0.206583	0.823917	1	1_6	1_2	12	10	12	22	5	402	48	14	34	137	57	58	110	12	39	690	28	-3	31	8	21	20	20	22	17	727	380382	72	72	58	56	2.66311	7
FLAX36	38.3488	-1.99291	4	suffruticosum	708	150	0.587302	2.83333	2.02554	0.553935	0.458681	-0.20767	0.705734	1	1_3	1_2	13	11	15	24	7	371	45	8	39	127	40	42	108	13	39	707	30	-1	32	11	24	18	16	32	25	293	132407	78	79	40	36	4.66252	7
FLAX37	38.49	-2.41186	4	suffruticosum	956	500	0.4375	5.16667	3.28195	0.407197	0.530921	0.233037	0.804092	1	1_6	1_2	12	10	12	22	4	452	55	8	42	157	43	47	143	12	38	715	29	-3	32	8	22	23	23	30	26	879	176514	75	75	40	37	3.45335	7
FLAX39	42.3806	0.791185	4	appressum_salsoloides	1078	100	0.583333	4.83333	3.07502	0.495686	0.518132	0.043321	0.847937	1	1_2	1_1	16	14	9	16	2	958	102	57	18	275	198	218	218	9	38	570	21	-4	25	6	3	21	22	23	23	2502	193967	67	66	41	42	14.7072	7
FLAX45	42.3528	1.84234	2	appressum_salsoloides	1259	5000	0.521739	5.5	2.84104	0.55303	0.580656	0.047577	0.89727	1	1_2	1_1	13	12	8	16	2	916	101	60	17	262	188	216	201	10	39	567	21	-4	25	9	2	12	12	28	25	2794	136051	66	66	37	36	4.07562	7
FLAX46	42.757	2.05698	2	appressum_salsoloides	1020	20	0.833333	3.66667	2.62224	0.632576	0.539233	-0.173102	0.804011	1	1_2	1_1	16	13	9	16	3	996	109	61	15	285	219	219	234	9	38	559	21	-3	25	10	16	22	23	22	21	2140	99879.6	57	59	42	43	9.83226	7
FLAX5	37.1936	-4.12204	4	suffruticosum	765	200	0.492308	4	2.49414	0.356061	0.520375	0.315761	0.696134	1	1_1	1_1	10	9	15	24	8	510	75	3	58	213	25	25	202	12	41	646	30	0	30	9	24	21	21	33	28	0	61698.4	73	73	37	35	3.67884	4
FLAX53	44.5232	3.30698	4	appressum_salsoloides	736	100	0.576923	4.5	3.04995	0.452546	0.583178	0.224	0.861467	1	1_4	1_1	16	12	10	17	3	737	92	39	21	222	151	151	181	10	38	599	23	-4	26	10	17	14	15	32	30	2138	168143	69	69	31	29	0.908493	4
FLAX56	44.2364	3.55383	2	appressum_salsoloides	989	25	0.44	5.16667	3.37333	0.5	0.646048	0.226064	NA	1	1_4	1_1	17	13	9	16	2	1055	147	41	31	352	167	167	294	10	37	599	21	-5	26	5	16	22	23	30	25	1733	115479	65	65	35	33	10.6705	4
FLAX59	43.9916	5.24232	4	appressum_salsoloides	923	20	0.692308	5.33333	3.5901	0.375	0.603055	0.378166	0.824047	1	1_4	1_1	16	13	11	19	4	892	119	34	28	298	153	153	220	10	38	630	25	-2	27	12	19	17	17	33	29	998	57555.1	69	69	34	33	8.19923	4
FLAX61	44.6194	6.17424	2	appressum_salsoloides	1324	200	0.538462	2.33333	1.84044	0.25	0.380601	0.343145	0.815198	1	1_4	1_1	17	13	7	15	0	1096	129	54	22	355	212	221	289	10	38	621	21	-6	27	4	15	12	13	24	22	1326	185904	62	62	39	38	4.07761	7
FLAX62	44.3237	6.66428	4	appressum_salsoloides	1582	700	0.617284	5.16667	3.3315	0.348274	0.566882	0.385632	0.796761	1	1_4	1_1	16	13	5	13	-1	1091	124	47	23	348	189	189	295	9	35	588	18	-7	24	3	13	27	29	18	19	2569	117279	65	66	41	43	5.17493	7
FLAX69	39.8634	-2.13531	4	NA	1090	500	0.644068	4	2.79683	0.40463	0.660874	0.387736	0.737358	1	1_1	1_1	14	12	12	21	4	509	60	16	34	160	69	76	146	12	39	694	28	-4	31	8	21	20	20	25	22	626	206783	66	66	42	40	1.2565	7
FLAX71	40.5729	-2.08928	4	appressum_salsoloides	1132	100	0.551724	7.33333	4.20026	0.684028	0.680072	-0.005817	0.850672	1	1_6	1_2	13	12	10	19	4	553	66	18	36	195	76	76	157	12	42	627	25	-4	29	7	19	18	18	22	20	1471	244183	68	70	43	42	3.86565	7
FLAX73	41.2627	-3.20973	2	appressum_salsoloides	1349	100	0.52381	3.83333	2.9336	0.555556	0.508401	-0.092751	0.817682	1	1_7	1_2	12	10	9	17	2	563	66	21	32	180	80	80	158	11	39	625	23	-5	28	6	17	19	19	26	23	1329	307117	70	70	40	39	1.18292	7
FLAX75	42.1574	-2.10916	8	intermediate_entity	842	100	0.516667	7.33333	4.26629	0.692052	0.689339	-0.003936	0.803463	1	1_6	1_2	13	11	10	18	4	523	68	28	28	176	91	91	132	11	41	584	24	-4	27	12	18	19	20	31	26	1649	169204	66	67	37	35	7.01395	7
FLAX77	42.5035	-0.3489	2	suffruticosum	795	200	0.697674	4.5	2.51758	0.555556	0.560445	0.008723	0.779225	1	1_2	1_1	14	11	12	20	4	690	73	33	21	208	133	133	181	10	36	626	26	-3	28	9	20	17	17	27	25	1273	183110	71	71	36	35	0.965045	7
FLAX78	42.5274	-0.55612	6	appressum_salsoloides	1044	20	0.4375	7.83333	4.85967	0.718904	0.716669	-0.003119	0.660907	1	1_6	1_2	14	13	10	17	3	760	81	37	21	227	141	141	204	9	36	575	22	-3	25	7	17	17	18	23	22	1744	168703	56	57	41	42	9.17183	7
FLAX79	41.0378	-1.7089	6	NA	1025	1000	0.52459	6.5	3.67466	0.540741	0.544002	0.005995	0.827673	1	1_5	1_2	13	11	11	19	4	472	67	26	31	162	87	104	105	13	42	636	26	-4	30	13	5	18	19	22	20	2592	244708	72	73	49	47	3.03413	7
FLAX80	40.6049	-0.3273	6	suffruticosum	850	100	0.55757	6.83333	3.44799	0.602315	0.610575	0.013528	0.862367	1	1_5	1_2	14	12	11	20	4	454	66	23	32	160	77	108	85	13	43	630	26	-4	31	13	5	16	16	26	24	988	84201.2	76	77	35	34	2.08015	7
FLAX81	41.7865	-1.7034	6	appressum_salsoloides	730	300	0.540984	5.33333	2.81375	0.475463	0.49663	0.04262	0.747007	1	1_5	1_2	14	12	12	20	5	432	60	25	29	153	82	82	96	11	41	594	26	-2	28	13	20	16	16	28	26	1627	229409	74	75	36	34	1.8647	7
FLAX9	37.1979	-1.9986	6	suffruticosum	597	500	0.444444	3.83333	2.88297	0.509336	0.743992	0.315401	0.810488	1	1_2	1_1	12	10	16	24	8	330	41	4	45	118	27	29	106	11	39	630	30	2	28	12	24	20	20	33	25	263	18914.7	73	75	43	38	4.07317	7
LEGEND
POP	Population code
LAT	Latitude (º)
LONG	Longitude (º)
PLOIDY	Ploidy level
TAXA	Taxonomic treatment
MASL	Elevation (m)
POPSIZE	Population size
PROP_Lmorph	Proportion of L-morph
Na	Number of alleles
Ne	Number of effective alleles
Ho	Observed heterozygosity
Hs	Expected heterozygosity
Gis	Inbreeding coefficient
R2	Reciprocity index of Sáncehz et al (2013)
Cluster_K2	membership to STRUCTURE cluster (all populations; K=2)
Cluster1_K7	membership to STRUCTURE cluster (excluding Riffan populations; K=7)
Cluster1_K2	membership to STRUCTURE cluster (excluding Riffan populations; K=2)
aw_15cm	Derived available soil water capacity 15 cm
aw_30cm	Derived available soil water capacity 30 cm
bio1	Annual Mean Temperature
bio10	Mean Diurnal Range (Mean of monthly (max temp - min temp))
bio11	Isothermality (BIO2/BIO7) (* 100)
bio12	Temperature Seasonality (standard deviation *100)
bio13	Max Temperature of Warmest Month
bio14	Min Temperature of Coldest Month
bio15	Temperature Annual Range (BIO5-BIO6)
bio16	Mean Temperature of Wettest Quarter
bio17	Mean Temperature of Driest Quarter
bio18	Mean Temperature of Warmest Quarter
bio19	Mean Temperature of Coldest Quarter
bio2	Annual Precipitation
bio3	Precipitation of Wettest Month
bio4	Precipitation of Driest Month
bio5	Precipitation Seasonality (Coefficient of Variation)
bio6	Precipitation of Wettest Quarter
bio7	Precipitation of Driest Quarter
bio8	Precipitation of Warmest Quarter
bio9	Precipitation of Coldest Quarter
cfrag_15cm	Fragment content at 15 cm
cfrag_30cm	Fragment content at 30 cm
clay15cm	Clay content at 15 cm
clay_30cm	Clay content at 30 cm
depth_rock	Absolut depth to rock
dist_coast	Distance to the coast (metres)
ph_15cm	pH at 15 cm
ph_30cm	pH at 30 cm
sand_15cm	Sand content 15 cm
sand_30cm	Sand content 30 cm
slope	Slope slope
text_15cm	Texture at 15 cm
text_30cm	Texture at 30 cm
troca_cat15cm	Cation exchange capacity 15 cm
Niche_suitability _perc2	Percentage of niche suitability (interval) extracted from Afonso et al. (2023) Frontiers in Plant Science
Niche_suitability _perc_mean	Percentage of niche suitability (average) extracted from Afonso et al. (2023) Frontiers in Plant Science
Environmental_PC1	Score in PC1 of environmental PCA analysis
Environmental_PC2	Score in PC2 of environmental PCA analysis
[truncated: 6 more columns]
